# Supplementary material for: UniTope & TraCR: A Universal Tool to Tag, Enrich, and Track TCR-T Cells and Therapeutic Proteins
Source: Med Sci (Basel). 2025 Dec 31;14(1):18. doi: 10.3390/medsci14010018 (PMC12821693; doi:10.3390/medsci14010018)
Supplement: Supplementary file 1 [file medsci-14-00018-s001.zip]

Archive with 1 entries (1 files):
- medsci-4038591-supplementary.pdf
